# Supplementary material for: CRISPR deletion of MIEN1 in breast cancer cells
Source: PLoS One. 2018 Oct 4;13(10):e0204976. doi: 10.1371/journal.pone.0204976 (PMC6171864; doi:10.1371/journal.pone.0204976)
Supplement: S1 Table — Sequences and orientations of oligos used within this study. Primers used for sequencing are denoted with *. (XLSX) [file pone.0204976.s002.xlsx]

## Sheet: Sheet1
Table S1: Oligonucleotides used for sgRNA cloning into PX458 and MLM3636 and PCR
sgRNA oligos	Oligo1 (5'…….3')	Oligo2 (5'…….3')
sgRNA1	CACCGGGAGCCGGCCGCGATGAGCG	AAACCGCTCATCGCGGCCGGCTCCC
sgRNA2	ACACCTAGGTCGCCTCGAAGCCGCAG	AAAACTGCGGCTTCGAGGCGACCTAG
PCR/Sequencing(*) Primers	Forward Primer (5'…….3')	Reverse Primer (5'…….3')
MIEN1 Deletion	GTCAAAACGTAGCAGTGGCG (*)	GGAACTCATGTTGGCCGGA
LRP8	TTCGCTATGCCTAACTGCAC	GACACAGATACCAGTGGAGG (*)
SQSTM1	GTTCGCTACAAAAGCCGCG (*)	GGGCATTATCTGAACCCACCA
